# Supplementary material for: The role of patiromer: Comparing OPAL-HK data with untreated real-world patients in the United Kingdom—A retrospective, propensity-matched analysis
Source: PLoS One. 2020 Aug 27;15(8):e0237467. doi: 10.1371/journal.pone.0237467 (PMC7451519; doi:10.1371/journal.pone.0237467)
Supplement: S1 Dataset — (XLSX) [file pone.0237467.s003.xlsx]

## Sheet: Sheet1
ID	Study (0=SKS; 1=OPAL-HK)	Age	Gender (1=male; 2=female)	Diabetes (1=yes; 2=no)	Heart failure (1=yes; 2=no)	eGFR baseline	Baseline K+	F/U K+	eGFR at F/U in SKS	Days between eGFR tests in SKS
31	0	66.9	2	2	1	43.3	5.7	5.1	38.5	29
36	0	76.5	1	2	2	22.2	6.2	5.8	23	37
41	0	63.3	2	2	1	24.8	5.8	5.6	24.2	41
63	0	70.1	1	1	2	43.1	5.4	5.3	42.7	35
174	0	61.5	2	1	2	25.1	5.5	5.3	25.7	27
187	0	77.4	1	2	1	40.2	5.1	5.4	34.3	28
233	0	56	1	1	2	27.2	6.1	6.1	26.6	28
257	0	66.5	2	1	1	37	5.1	5.4	34.1	36
268	0	72.5	1	2	2	31.5	5.4	5.5	28.9	42
354	0	75.8	2	2	2	25.6	5.9	5.5	35	28
389	0	70.6	2	1	2	19.6	5.1	5.1	20.4	28
411	0	79	1	2	2	35.4	5.2	5.6	27.2	31
441	0	67.3	1	1	2	19.7	5.5	5.3	16.4	26
487	0	72.9	1	1	2	23.3	5.3	5.3	24	26
518	0	64.8	1	1	2	27.4	6.2	5.6	29.1	34
544	0	59.4	1	1	2	19.8	5.7	5.7	19.8	28
553	0	56.7	1	2	2	15.2	5.1	5.8	17.3	30
571	0	72.4	2	1	2	27	5.8	5.6	47.9	28
576	0	71.1	1	2	2	36.4	5.2	5.4	35.2	35
607	0	50.1	2	2	2	41.2	5.4	5.7	39.2	33
615	0	57.6	1	1	1	41.1	5.2	5.6	42.9	36
624	0	73	1	1	2	24.9	5.4	5.4	28.8	28
670	0	77.3	2	2	1	50	5.3	5.6	34.3	29
680	0	75.4	1	1	1	16.3	5.2	5.2	15.3	33
688	0	57.9	1	2	1	20	5.8	5.3	32.7	39
699	0	67.6	2	1	2	29.7	5.6	5.4	28.7	35
752	0	71	2	2	2	43.3	5.3	5.2	45	28
770	0	60.7	1	2	2	24.6	5.7	5.2	27.2	35
840	0	78.4	1	1	1	26	5.2	5.6	26.8	26
925	0	45.7	2	2	2	32.6	5.6	5.2	35.4	35
940	0	28.4	1	2	2	18.8	5.1	5.7	20.7	28
954	0	61.6	1	2	2	31	6	6.1	29.5	28
1011	0	63.9	1	1	1	21	5.1	5.1	16.5	26
1014	0	75.6	1	2	2	18	5.1	5.4	17.2	25
1017	0	77.5	2	1	1	21.3	5.2	5.4	17.8	28
1024	0	46.2	1	2	2	16.7	6.2	5.4	17.3	28
1102	0	47.5	1	2	2	26.2	5.3	5.2	30.2	32
1126	0	72.2	1	1	1	15.1	5.4	5.5	14.7	28
1214	0	73.4	1	1	1	16.6	5.4	5.4	35.3	28
1270	0	75.4	2	2	2	24.5	5.9	6.2	24.1	28
1292	0	66.3	2	1	2	59.3	5.7	5.2	59.3	32
1301	0	57.9	1	1	2	20.1	6	6.3	18.9	31
1322	0	70.1	1	2	1	31.4	5.2	5.1	35.8	28
1325	0	77.4	1	1	2	34.9	5.9	5.3	47.2	29
1435	0	72.2	2	1	1	48	5.1	5.1	42.5	30
1495	0	75.9	1	1	2	43.9	5.5	5.1	45.3	30
1502	0	71.4	1	1	1	16.8	5.6	5.5	21.9	30
1534	0	73.1	2	1	2	23.9	5.6	5.6	22.1	28
1551	0	53.3	2	1	2	35.8	6.1	5.7	43.4	35
1564	0	75	1	2	1	27.6	5.7	5.1	25.3	29
1592	0	69.5	2	1	1	45.9	5.2	5.2	47.3	28
1600	0	79.5	2	1	2	23	5.1	5.6	28.1	29
1604	0	32.6	1	2	2	31.9	5.1	5.2	37.7	32
1694	0	57.4	1	2	1	17.7	5.6	5.4	16.6	42
1728	0	74.3	1	1	2	22.9	5.2	5.2	21.4	42
1754	0	66.3	1	1	1	28	5.3	5.3	29.4	28
1802	0	64	2	2	2	31	5.2	5.3	36.4	28
1840	0	29.9	1	2	2	29	5.1	5.6	22.1	31
1849	0	64.7	2	1	1	20	5.6	5.3	18.1	40
1871	0	78.9	1	1	2	21.5	6.4	5.4	19	35
1946	0	52	1	2	2	25.8	5.3	5.3	29.4	27
2023	0	51.9	1	1	2	36.5	5.1	6.2	36.5	28
2029	0	73.7	2	1	1	27	5.4	5.3	31	30
2150	0	75.3	1	1	1	19.4	5.9	5.8	26.7	29
2194	0	49.9	2	1	2	16	5.4	5.6	13.8	42
2206	0	75.6	1	1	2	44.5	5.3	5.2	43.1	29
2288	0	54.8	2	1	2	45	5.4	5.5	60.5	28
2344	0	78.4	2	2	2	55	5.6	5.3	70.4	31
2387	0	26.3	1	2	2	48.1	5.5	5.1	44.7	42
2392	0	30.8	1	2	2	36	5.6	5.3	38.7	28
2419	0	77.1	2	1	1	47	5.1	6.1	42.7	40
2427	0	64.8	2	2	2	40.6	5.2	5.3	38.6	33
2536	0	29.2	2	1	2	59	5.2	6.4	65.6	28
2551	0	66.6	2	1	2	22.9	5.8	6.1	23.7	42
2559	0	74.4	1	2	2	30	6	5.6	22.3	30
2721	0	68.1	1	2	2	26.1	5.2	5.1	26	28
2789	0	44.6	2	1	2	20	5.6	5.6	24	26
2846	0	63.4	2	2	2	17.5	5.7	5.6	21.7	25
2881	0	65.9	1	1	2	32.6	5.2	5.4	24.1	42
2895	0	57.7	2	2	1	67.9	5.3	5.3	70.7	25
2898	0	72.9	1	2	1	37.2	5.5	5.2	37.9	32
2990	0	48.9	1	2	2	24.2	5.2	5.2	26.4	28
3015	0	57.4	2	2	2	53.8	5.3	5.2	38.8	42
3102	0	63.6	2	2	1	56.3	5.5	5.1	52.6	28
3106	0	70.9	1	1	2	30	5.7	5.2	25.7	28
3108	0	75	1	2	1	32.2	5.9	5.1	46.5	28
3203	0	42.6	1	2	1	25.3	5.6	5.6	25.3	28
10001	1	60	2	1	2	25	6.3	3.7
10004	1	66	2	1	1	31	5.4	4.6
10005	1	75	2	2	1	51	5.4	4.2
10007	1	65	1	1	1	26	5.3	5.5
10008	1	73	2	2	1	16	5.4	4.4
10010	1	44	2	1	2	38	5.1	4.2
10012	1	71	2	1	1	40	5.4	4.8
10019	1	66	2	2	1	20	5.4	5.6
10021	1	69	1	1	2	45	5.2	4.7
10022	1	65	2	1	2	56	5.4	4.2
10023	1	51	2	1	1	33	5.3	4.3
10024	1	70	2	1	2	49	5.5	4.7
10025	1	65	2	1	1	26	5.1	5.2
10027	1	58	1	2	2	49	5.7	3.7
10031	1	54	2	1	2	34	5.8	4.1
10038	1	41	1	1	2	28	5.3	4.4
10044	1	65	2	1	2	23	5.5	3.8
10046	1	62	1	2	2	19	5.3	4.4
10047	1	70	1	2	2	29	5.6	5.1
10051	1	73	1	1	1	47	5.3	5
10052	1	62	1	2	2	22	5.6	4.5
10059	1	51	2	2	1	15	5.3	5.7
10060	1	47	2	1	2	24	5.7	4.8
10064	1	60	1	1	2	44	5.1	4.7
10065	1	77	1	1	2	29	5.7	4.5
10071	1	64	1	1	2	24	5.6	4
10073	1	47	2	2	2	22	6.1	3.9
10077	1	53	1	2	2	19	5.3	4.4
10078	1	75	2	2	1	37	5.4	4
10079	1	79	1	1	2	28	5.6	4.5
10081	1	59	1	1	1	38	5.6	4.1
10094	1	64	2	1	1	43	5.9	4.4
10095	1	59	2	1	2	54	5.3	5.1
10096	1	73	1	2	2	20	5.7	4.2
10097	1	64	2	2	2	47	5.6	4
10102	1	77	1	1	2	25	5.3	4.7
10105	1	76	1	1	2	48	5.4	5.1
10106	1	73	2	2	1	46	5.4	3.3
10109	1	80	1	2	2	27	5.2	5.5
10110	1	54	1	2	2	33	5.2	5
10112	1	53	2	2	2	29	5.3	4.4
10113	1	61	2	2	2	49	5.6	4.1
10114	1	65	1	1	2	38	5.6	4.6
10117	1	64	1	1	2	19	5.7	4.3
10120	1	64	2	2	2	23	5.7	4.5
10121	1	70	2	1	2	48	5.5	5
10123	1	66	2	2	2	23	5.3	4.8
10124	1	69	1	1	1	22	5.5	3.9
10129	1	41	1	1	2	26	5.4	4.5
10133	1	61	2	1	1	19	5.7	4.5
10134	1	55	1	2	2	22	5.3	4.3
10135	1	70	1	2	2	33	5.1	5.1
10143	1	63	1	2	1	29	5.6	4.3
10148	1	73	2	2	1	28	5.9	4
10149	1	65	2	1	2	45	6.1	4.3
10150	1	75	2	1	2	22	5.1	4.5
10154	1	69	2	1	2	51	5.8	4.9
10159	1	65	1	1	2	23	5.7	4
10161	1	56	1	2	2	16	5.1	4.6
10164	1	54	1	1	2	15	5.4	3.5
10165	1	69	1	1	2	42	5.8	4.8
10167	1	60	1	2	2	53	5.5	4
10168	1	35	1	2	2	28	5.8	4.8
10170	1	78	2	2	2	39	5.8	5.3
10174	1	53	1	2	2	42	5.5	3.3
10175	1	71	1	1	2	17	5.5	5.5
10176	1	64	1	2	2	17	5.1	4.7
10177	1	56	2	2	2	21	5.6	4
10178	1	56	2	2	2	19	5.3	4.9
10179	1	55	1	1	2	26	5.3	4.6
10184	1	77	1	2	1	55	5.7	4.6
10185	1	60	2	2	2	15	5.8	4.3
10196	1	52	1	2	2	39	5.2	4.8
10199	1	61	1	2	2	37	5.5	4.8
10201	1	66	1	1	2	17	5.8	4.4
10206	1	57	1	2	2	26	5.7	4.4
10208	1	72	2	1	1	59	5.4	4.6
10209	1	80	1	1	2	24	5.7	4.4
10211	1	72	2	2	1	31	5.7	4.9
10214	1	72	1	1	1	23	5.1	4
10217	1	71	2	2	2	27	5.7	4.9
10223	1	72	1	2	1	19	5.7	4.7
10226	1	69	2	1	2	27	5.6	5
10227	1	55	1	1	2	30	5.5	4.2
10228	1	66	1	1	1	23	5.3	5.7
10230	1	62	1	1	2	23	5.8	4.6
10234	1	69	2	2	2	27	5.5	4
